# Supplementary material for: Enhancing the learning of sports skills through verbal feedback
Source: Front Sports Act Living. 2025 Apr 8;7:1519365. doi: 10.3389/fspor.2025.1519365 (PMC12011859; doi:10.3389/fspor.2025.1519365)
Supplement: Supplementary file 1 [file Table1.xlsx]

## Sheet: Round-off
round-off back somersault on the balance beam with stable landing	Pre-test Experts’ ratings	Post-test Experts’ ratings	Retention-test Experts’ ratings	Pre-test shank-thigh angles LBP	Post-test shank-thigh angles LBP	Retention-test shank-thigh angles LBP	Pre-test thigh-trunk angles LBP	Post-test thigh-trunk angles LBP	Retention-test thigh-trunk angles LBP	Pre-test trunk-arm angles MBP	Post-test trunk-arm angles MBP	Retention-test trunk-arm angles MBP	Pre-test CG LBP	Post-test CG LBP	Retention-test CG LBP	Pre-test elbow joint velocities MBP	Post-test elbow joint velocities MBP	Retention-elbow joint velocities MBP	Pre-test ankle joint velocities LBP	Post-test ankle joint velocities LBP	Retention-test ankle joint velocities LBP
1	7.8	9	9	116.59	121.93	113.51	148.46	164.31	150.866	59.9	77.46	73.5485	2.56	2.37	1.76	1.03	0.62	0.64	1.16	1.46	1.41
1	7.5	8.8	8.9	116.28	118.67	111.611	145.99	158.42	149.288	66.83	75.66	74.763	2.25	2.34	2.25	1.12	0.83	0.66	1.11	1.32	1.4
1	7.7	8.9	8.9	112.93	119.38	113.461	144.73	160.9	150.462	64.29	72.41	74.3123	3.44	2.57	1.89	0.87	0.42	0.62	1.14	1.49	1.16
1	8	9.2	8.3	120.43	123.27	111.871	143.86	164.89	148.356	62.71	69.77	72.0503	1.98	1.43	2.36	0.45	0.93	0.66	1.36	1.52	1.44
1	8.1	9.3	8.2	117.67	117.91	110.228	147.65	163.17	149.246	71.45	75.34	73.3621	2.53	2.71	2.53	0.79	1.02	1.08	1.04	1.11	1.53
1	7.9	9.1	8.2	115.81	120.73	113.244	146.12	155.73	148.545	65.33	73.37	74.4742	2.22	1.38	2.67	1.1	0.52	0.95	1.52	1.42	1
1	8	9.2	8.5	118.32	121.3	110.08	153.06	159.84	150.621	63.6	73.2	73.5931	2.4	1.62	2.33	0.89	0.78	0.64	1.38	1.25	1.15
1	7.7	9	8.3	115.9	117.84	111.703	148.13	162.54	149.324	64.18	75.61	72.0338	2.28	1.7	1.9	0.83	1.12	1.06	1.49	1.04	1.18
2	7.6	8.7	8.4	108.15	106.63	113.486	149.4	125.75	151.948	80.38	83.88	72.8505	2.36	1.05	2.65	0.42	1.25	0.65	1.48	1.39	1.63
2	7.7	8.8	8.4	106.51	108.39	110.607	145.8	144.92	151.207	77.86	80.29	73.9148	2.3	2.12	2.65	0.58	0.64	0.92	1.23	1.13	1.67
2	7.9	8.8	8.9	111.8	104.84	110.045	149.33	148.13	151.598	79.13	79.63	72.2225	2.58	1.76	2.61	0.82	0.77	0.66	1.13	1.38	1.1
2	8	9	8.5	107.78	105.48	112.249	148.69	148.31	149.727	81.91	80.32	74.2953	2.25	1.55	1.72	0.89	0.93	0.71	1.09	1.2	1.59
2	8.2	8.9	8.6	109.72	107.13	113.085	145.74	156.23	150.762	79.45	81.54	72.2831	1.67	2.01	2.78	0.91	1.07	0.97	1.55	1.25	1.21
2	8	8.9	8.4	112.85	106.97	112.583	152.65	158.49	150.504	80.03	78.45	74.1322	2.79	2.45	2.17	0.74	0.64	0.7	1.35	1.13	1.58
2	7.5	8.6	9	110.39	105.84	113.379	148.91	153.84	151.015	78.12	79.1	72.2445	2.03	1.33	1.64	0.77	0.83	0.84	1.26	1.04	1.11
2	7.6	8.7	8.5	111.29	110.44	111.859	144.15	149.77	149.983	82	81.52	72.2439	2.45	2.1	2.21	0.69	0.7	1.1	1.58	1.52	1.69

## Sheet: Oceny AOV
efekt	F	df1	df2	p	eta-kw.
Info. zwr.	2.03	1	14	0.176	0.03
Test	82.92	2	28	0	0.82
Int.	1.74	2	28	0.208	0.09
test	M diff	LI	UI	t	df	p
pre: A-B	0.03	-0.22	0.27	0.22	13.4	0.827
post: A-B	0.26	0.1	0.43	3.48	13.19	0.004
retention: A-B	-0.05	-0.37	0.27	-0.34	12.42	0.739
A: pre-post	-1.23	-1.26	-1.19	-74.85	7	0
A: pre-retention	-0.7	-1.11	-0.29	-3.99	7	0.005
A: post-retention	0.52	0.12	0.93	3.09	7	0.018
B: pre-post	-0.99	-1.11	-0.87	-19.16	7	0
B: pre-retention	-0.78	-1.08	-0.47	-5.93	7	0.001
B: post-retention	0.21	-0.05	0.47	1.92	7	0.097

## Sheet: Oceny OP
row.names	M	SD	LI	UI	Me	IQR	min	max	Sk.	SW p
A pre	7.84	0.2	7.7	7.98	7.85	0.3	7.5	8.1	-0.32	0.767113
A post	9.06	0.17	8.95	9.18	9.05	0.22	8.8	9.3	-0.13	0.86192
A retention	8.54	0.34	8.3	8.77	8.4	0.62	8.2	9	0.35	0.0525345
B pre	7.81	0.25	7.64	7.98	7.8	0.4	7.5	8.2	0.21	0.514678
B post	8.8	0.13	8.71	8.89	8.8	0.2	8.6	9	0	0.856793
B retention	8.59	0.24	8.42	8.75	8.5	0.27	8.4	9	0.93	0.0258096
